# Supplementary material for: Protective Effect of Recombinant Proteins of Cronobacter Sakazakii During Pregnancy on the Offspring
Source: Front Cell Infect Microbiol. 2020 Jan 31;10:15. doi: 10.3389/fcimb.2020.00015 (PMC7006456; doi:10.3389/fcimb.2020.00015)
Supplement: Supplementary file 2 [file Data_Sheet_2.xlsx]

## Sheet: antibody titers
Data Sheet S2: Experimental Data Sheet
			200	800	3200	12800	51200	204800
offspring		B11	2.681	2.113	1.082	0.525	0.32	0.265
		B12	2.461	1.823	0.932	0.373	0.292	0.31
		B13	2.631	1.783	0.402	0.514	0.267	0.252
		B14	1.871	1.013	0.629	0.522	0.266	0.219
		B15	2.115	1.061	0.436	0.307	0.245	0.206
	B1	Gro-Anti G	2.3518	1.5586	0.6962	0.4482	0.278	0.2504
		C11	2.14	1.15	0.524	0.124	0.099	0.08
		C12	1.696	1.276	0.844	0.12	0.102	0.137
		C13	2.931	2.044	1.09	0.206	0.122	0.12
		C14	2.907	1.803	0.651	0.199	0.145	0.124
		C15	2.719	1.407	0.612	0.198	0.127	0.106
	C1	Omp-Anti O	2.4786	1.536	0.7442	0.1694	0.119	0.1134
		D11	2.543	1.475	0.536	0.294	0.235	0.338
		D12	1.993	1.4	0.443	0.3	0.263	0.287
		D13	2.33	1.312	0.502	0.246	0.202	0.306
		D14	2.363	0.926	0.513	0.344	0.277	0.268
		D15	1.591	0.727	0.357	0.255	0.207	0.271
	D1	Gro+Omp-Anti G+O	2.164	1.168	0.4702	0.2878	0.2368	0.294
			0.265	0.301	0.172	0.135	0.111	0.129
			0.247	0.209	0.162	0.152	0.165	0.181
			0.423	0.19	0.219	0.125	0.113	0.159
			0.602	0.31	0.223	0.181	0.177	0.2
			0.318	0.19	0.188	0.157	0.137	0.152
	A1 g	Buf-Anti G	0.371	0.24	0.1928	0.15	0.1406	0.1642
			0.26	0.165	0.139	0.106	0.062	0.064
			0.247	0.174	0.119	0.067	0.068	0.07
			0.348	0.186	0.126	0.063	0.066	0.062
			0.456	0.247	0.139	0.076	0.068	0.07
			0.289	0.201	0.119	0.07	0.087	0.067
	A1 o	Buf-Anti O	0.32	0.1946	0.1284	0.0764	0.0702	0.0666
			0.339	0.267	0.179	0.113	0.146	0.088
			0.297	0.203	0.146	0.111	0.118	0.13
			0.321	0.209	0.187	0.207	0.214	0.191
			0.651	0.303	0.174	0.111	0.105	0.17
			0.524	0.255	0.148	0.225	0.081	0.237
	A1 go	Buf-Anti G+O	0.4264	0.2474	0.1668	0.1534	0.1328	0.1632
		B01	2.504	1.818	0.898	0.462	0.354	0.203
		B02	2.097	1.012	0.544	0.392	0.4	0.245
		B03	2.967	2.221	1.032	0.474	0.342	0.213
		B04	2.994	1.908	0.834	0.452	0.363	0.224
		B05	2.644	1.745	0.83	0.451	0.369	0.221
	B0	Gro-Anti G	2.6412	1.7408	0.8276	0.4462	0.3656	0.2212
		C01	1.331	0.56	0.212	0.118	0.094	0.078
		C02	1.929	0.965	0.347	0.165	0.147	0.093
		C03	1.78	0.817	0.281	0.13	0.095	0.087
		C04	1.235	0.57	0.223	0.123	0.129	0.093
		C05	1.572	0.731	0.27	0.139	0.121	0.09
	C0	Omp-Anti O	1.5694	0.7286	0.2666	0.135	0.1172	0.0882
		D01	2.327	1.636	0.65	0.339	0.292	0.131
		D02	1.567	0.741	0.487	0.375	0.377	0.255
		D03	1.464	0.704	0.369	0.291	0.318	0.173
		D04	2.52	1.476	0.705	0.461	0.399	0.268
		D05	1.966	1.142	0.555	0.359	0.35	0.205
	D0	Gro+Omp-Anti G+O	1.9688	1.1398	0.5532	0.365	0.3472	0.2064
		A01 g	0.67	0.392	0.202	0.163	0.184	0.128
		A02 g	0.32	0.22	0.146	0.068	0.065	0.203
		A03 g	0.466	0.24	0.117	0.116	0.109	0.145
		A04 g	0.104	0.115	0.124	0.081	0.083	0.187
		A05 g	0.387	0.237	0.149	0.11	0.111	0.159
	A0 g	Buf-Anti G	0.3894	0.2408	0.1476	0.1076	0.1104	0.1644
		A01 o	0.386	0.176	0.108	0.082	0.083	0.081
		A02 o	0.168	0.102	0.087	0.064	0.086	0.084
		A03 o	0.305	0.145	0.114	0.107	0.113	0.085
		A04 o	0.098	0.076	0.078	0.088	0.079	0.138
		A05 o	0.235	0.129	0.088	0.079	0.093	0.099
	A0 o	Buf-Anti O	0.2384	0.1256	0.095	0.084	0.0908	0.0974
		A01 go	0.569	0.247	0.23	0.099	0.082	0.071
		A02 go	0.279	0.137	0.079	0.077	0.108	0.14
		A03 go	0.447	0.202	0.092	0.061	0.068	0.094
		A04 go	0.121	0.135	0.084	0.072	0.108	0.152
		A05 go	0.351	0.179	0.111	0.068	0.086	0.111
	A0 go	Buf-Anti G+O	0.3534	0.18	0.1192	0.0754	0.0904	0.1136
mother			1:200	1:800	1:3200	1:12800	1:51200	1:204800
		Bm1	2.662	2.372	2.471	1.78	0.748	0.23
		Bm2	2.673	2.375	2.3	1.455	0.676	0.346
		Bm3	2.3	1.995	2.05	1.294	0.533	0.147
		Bm4	2.474	2.259	2.164	1.27	0.502	0.284
		Bm5	2.53	2.253	2.249	1.448	0.519	0.25
	Bm	Gro-Anti G	2.5278	2.2508	2.2468	1.4494	0.5956	0.2514
		Cm1	2.211	2.134	1.771	1.01	0.351	0.105
		Cm2	1.893	1.814	1.47	0.728	0.284	0.17
		Cm3	1.761	2.046	1.077	0.416	0.16	0.081
		Cm4	2.18	1.955	1.882	1.117	0.452	0.222
		Cm5	2.006	1.979	1.552	0.813	0.322	0.151
	Cm	Omp-Anti O	2.0102	1.9856	1.5504	0.8168	0.3138	0.1458
		Dm1	2.502	2.465	2.269	1.548	0.657	0.188
		Dm2	2.25	1.87	2.158	1.46	0.65	0.28
		Dm3	2.551	2.371	2.187	1.341	0.476	0.161
		Dm4	2.467	2.266	2.143	1.329	0.574	0.249
		Dm5	2.451	2.2443	2.181	1.395	0.579	0.222
	Dm	Gro+Omp- Anti G+O	2.4442	2.24326	2.1876	1.4146	0.5872	0.22
			1:200	1:800	1:3200	1:12800	1:51200	1:204800
		Am1 g	0.392	0.119	0.062	0.063	0.095	0.072
		Am2 g	1.092	0.197	0.083	0.141	0.201	0.186
		Am3 g	1.061	0.25	0.157	0.209	0.13	0.143
		Am4 g	0.941	0.273	0.191	0.21	0.221	0.244
		Am5 g	0.875	0.207	0.119	0.152	0.152	0.165
	Am g	Buf-Anti G	0.8722	0.2092	0.1224	0.155	0.1598	0.162
		Am1 o	0.255	0.072	0.065	0.068	0.065	0.057
		Am2 o	0.597	0.135	0.07	0.071	0.064	0.085
		Am3 o	0.557	0.096	0.075	0.06	0.059	0.068
		Am4 o	0.332	0.083	0.069	0.071	0.066	0.086
		Am5 o	0.432	0.089	0.066	0.058	0.055	0.071
	Am o	Buf-Anti O	0.4346	0.095	0.069	0.0656	0.0618	0.0734
		Am1 go	0.45	0.109	0.114	0.095	0.097	0.065
		Am2 go	1.059	0.269	0.166	0.156	0.208	0.138
		Am3 go	0.9776	0.148	0.069	0.068	0.077	0.107
		Am4 go	0.848	0.141	0.122	0.134	0.165	0.207
		Am5 go	0.841	0.171	0.121	0.109	0.128	0.113
	Am go	Buf-Anti G+O	0.83512	0.1676	0.1184	0.1124	0.135	0.126

## Sheet: colony counts
	1	2	3	4	5	6	7	8	9
A1blood	176	3	175	63	48	140	73	49	200
	68	8	64	61	164	107	73	76	94
	122	5.5	119.5	62	106	123.5	73	62.5	147
A1brain	49	90	20	40	44	86
	22	66	8	37	47	115
	35.5	78	14	38.5	45.5	100.5
B1blood	3	15	21	14	0	20
	9	15	10	15	0	29
	6	15	15.5	14.5	0	24.5
B1brain	10	17	18
	46	28	12
	28	22.5	15
C1blood	2	2	0	10	1	0	0
	1	2	2	9	1	0	0
	1.5	2	1	9.5	1	0	0
C1brain	1	31	16	0	40
	0	17	17	0	20
	0.5	24	16.5	0	30
D1blood	0	6	0	29	15	35
	0	7	0	40	25	33
	0	6.5	0	34.5	20	34
D1brain	105	62	0	53
	62	61	0	55
	83.5	61.5	0	54

## Sheet: death count 
	A1	B1	C1	D1
number	33	56	33	29
13h	0	0	0	0
14h		1
15h		1
16h		2
17h
18h	1	1
19h		1		1
20h
21h	1
22h		1
23h
24h		1
25h	1			2
26h	1			1
27h	2
28h
29h
30h	1	3	3
31h		1	2
32h		1	1	2
33h
34h	1		1	1
35h
36h			1
37h
38h
39h		1
40h
41h
42h

## Sheet: cytokines
	1	0.055	0.142	0.29	0.543	1.072	1.838
	2	0.049	0.134	0.254	0.527	1.075	1.797
	average	0.052	0.138	0.272	0.535	1.0735	1.8175
	A1	0.1725	0.1905	0.18	0.1815
	B1	0.1685	0.1685	0.1725	0.172
	C1	0.198	0.2045	0.2105	0.204
	D1	0.1955	0.185	0.1895	0.1855
	A1	56.5263	66	60.4737	61.2632
	B1	54.4211	54.4211	56.5263	56.2632
	C1	69.9474	73.3684	76.5263	73.1053
	D1	68.6316	63.1053	65.4737	63.3684
IFN-γ
	1	0.129	0.121	0.152	0.245	0.415	0.748	1.524
	2	0.091	0.119	0.15	0.259	0.43	0.774	1.569
	average	0.11	0.12	0.151	0.252	0.4225	0.761	1.5465
	A1	0.182	0.161	0.143	0.181
	B1	0.227	0.272	0.243	0.248
	C1	0.174	0.206	0.171	0.182
	D1	0.203	0.153	0.168	0.177
	A1	261.667	211.667	168.81	259.286
	B1	368.81	475.952	406.905	418.81
	C1	242.619	318.81	235.476	261.667
	D1	311.667	192.619	228.333	249.762

## Sheet: weight number pregnancy
	A1	A2	A3	A4	A5		B1	B2	B3	B4	B5		C1	C2	C3	C4	C5		D1	D2	D3	D4	D5
12.19	304	356	327	372	316		299	306	353	309	368		296	381	339	383	365		327	431	393	320	379
12.22	317	399	380	387	351		324	339	370	338	388		336	425	370	417	400		360	451	428	335	384
12.25	343	415	408	410	362		345	360	399	352	410		333	443	399	427	409		376	450	450	341	399
12.28	374	443	443	443	383		375	392	420	395	434		330	460	430	461	407		384	480	453	357	401
12.31	413	493	500	499	426		428	448	464	422	468		357	509	488	488	467		435	518	507	403	435
1.3	454	518	540	549	459		466	517	493	472	508		348	556	543	533	501		482	561	543	443	481
1.3 15:00 493h																	14
1.4 12:00 516h					14																	17
1.4 17:00 521h							17			16				15	19				14		7
1.5 11:00 539h		16	10	14				17	12		15									13			12
1.5 17:00 545h	11															16
1.6 weight	74	109	71	95	99		131	116	82	116	99			110	133	104	105		86	95	51	108	87
1.6 weight average	6.72727	6.8125	7.1	6.78571	7.07143		7.70588	6.82353	6.83333	7.25	6.6			7.33333	7	6.5	7.5		6.14286	7.30769	7.28571	6.35294	7.25
